# Supplementary material for: A new species of Pardalisca Krøyer, 1842 (Crustacea, Amphipoda, Pardaliscidae) from the Clarion-Clipperton Zone in the abyssal central east Pacific
Source: Zookeys. 2026 Mar 24;1274:215–28. doi: 10.3897/zookeys.1274.140692 (PMC13040256; doi:10.3897/zookeys.1274.140692)
Supplement: XML Treatment for Pardalisca [file zookeys.1274.140692-treatment1.xml]

<!DOCTYPE tp:taxon-treatment
  PUBLIC "-//TaxonX//DTD Taxonomic Treatment Publishing DTD v0 20100105//EN" "tax-treatment-NSO.dtd">
<tp:taxon-treatment xmlns:tp="http://www.plazi.org/taxpub"><tp:treatment-meta><kwd-group><label>Taxon classification</label><kwd>
                <named-content content-type="kingdom">Animalia</named-content>
              </kwd><kwd>
                <named-content content-type="order">Amphipoda</named-content>
              </kwd><kwd>
                <named-content content-type="family">Pardaliscidae</named-content>
              </kwd></kwd-group><mixed-citation publication-type="journal"><person-group><name><surname>Biniek</surname><given-names>Karolina</given-names></name><name><surname>Hendrycks</surname><given-names>Ed A.</given-names></name><name><surname>Jażdżewska</surname><given-names>Anna M.</given-names></name></person-group><article-title>A new species of <italic><tp:taxon-name><tp:taxon-name-part taxon-name-part-type="genus" reg="Pardalisca">Pardalisca</tp:taxon-name-part></tp:taxon-name></italic> Krøyer, 1842 (<tp:taxon-name><tp:taxon-name-part taxon-name-part-type="superfamily" reg="Crustacea">Crustacea</tp:taxon-name-part></tp:taxon-name>, <tp:taxon-name><tp:taxon-name-part taxon-name-part-type="class" reg="Amphipoda">Amphipoda</tp:taxon-name-part></tp:taxon-name>, <tp:taxon-name><tp:taxon-name-part taxon-name-part-type="family" reg="Pardaliscidae">Pardaliscidae</tp:taxon-name-part></tp:taxon-name>) from the Clarion-Clipperton Zone in the abyssal central east Pacific</article-title><source>Zookeys</source><day>24</day><month>03</month><year>2026</year><volume>1274</volume><fpage>215</fpage><lpage>228</lpage><pub-id pub-id-type="doi">10.3897/zookeys.1274.140692</pub-id></mixed-citation></tp:treatment-meta><tp:nomenclature><label>Genus</label><tp:taxon-name><object-id xmlns:xlink="http://www.w3.org/1999/xlink" content-type="arpha" xlink:type="simple">95EB0D6C-60E8-5B7C-B32C-C1C3D9A63EDF</object-id>
                    		<tp:taxon-name-part taxon-name-part-type="genus" reg="Pardalisca">Pardalisca</tp:taxon-name-part>
                    	</tp:taxon-name><tp:taxon-authority>Krøyer, 1842</tp:taxon-authority><tp:nomenclature-citation-list><tp:nomenclature-citation><tp:taxon-name>
                  <tp:taxon-name-part taxon-name-part-type="genus" reg="Pardalisca">Pardalisca</tp:taxon-name-part>
                </tp:taxon-name><comment> Krøyer, 1842: 153.</comment></tp:nomenclature-citation></tp:nomenclature-citation-list></tp:nomenclature><tp:treatment-sec sec-type="Type species"><title>Type species.</title><p><italic><tp:taxon-name><tp:taxon-name-part taxon-name-part-type="genus" reg="Pardalisca">Pardalisca</tp:taxon-name-part> <tp:taxon-name-part taxon-name-part-type="species" reg="cuspidata">cuspidata</tp:taxon-name-part></tp:taxon-name></italic> Krøyer, 1842 (type by monotypy).</p></tp:treatment-sec><tp:treatment-sec sec-type="Included species"><title>Included species.</title><p><italic><tp:taxon-name><tp:taxon-name-part taxon-name-part-type="genus" reg="Pardalisca">Pardalisca</tp:taxon-name-part></tp:taxon-name></italic> contains 12 species: <italic><tp:taxon-name><tp:taxon-name-part taxon-name-part-type="genus" reg="Pardalisca">Pardalisca</tp:taxon-name-part> <tp:taxon-name-part taxon-name-part-type="species" reg="abyssi">abyssi</tp:taxon-name-part></tp:taxon-name></italic> Boeck, 1871; <italic><tp:taxon-name><tp:taxon-name-part taxon-name-part-type="genus" reg="Pardalisca">P.</tp:taxon-name-part> <tp:taxon-name-part taxon-name-part-type="species" reg="abyssoides">abyssoides</tp:taxon-name-part></tp:taxon-name></italic> K.H. Barnard, 1932; <italic><tp:taxon-name><tp:taxon-name-part taxon-name-part-type="genus" reg="Pardalisca">P.</tp:taxon-name-part> <tp:taxon-name-part taxon-name-part-type="species" reg="australiensis">australiensis</tp:taxon-name-part></tp:taxon-name></italic> K.H. Barnard, 1931; <italic><tp:taxon-name><tp:taxon-name-part taxon-name-part-type="genus" reg="Pardalisca">P.</tp:taxon-name-part> <tp:taxon-name-part taxon-name-part-type="species" reg="brachydactyla">brachydactyla</tp:taxon-name-part></tp:taxon-name></italic> Bellan-Santini, 1985; <italic><tp:taxon-name><tp:taxon-name-part taxon-name-part-type="genus" reg="Pardalisca">P.</tp:taxon-name-part> <tp:taxon-name-part taxon-name-part-type="species" reg="cuspidata">cuspidata</tp:taxon-name-part></tp:taxon-name></italic> Krøyer, 1842; <italic><tp:taxon-name><tp:taxon-name-part taxon-name-part-type="genus" reg="Pardalisca">P.</tp:taxon-name-part> <tp:taxon-name-part taxon-name-part-type="species" reg="endeavouri">endeavouri</tp:taxon-name-part></tp:taxon-name></italic> Shaw, 1989; <italic><tp:taxon-name><tp:taxon-name-part taxon-name-part-type="genus" reg="Pardalisca">P.</tp:taxon-name-part> <tp:taxon-name-part taxon-name-part-type="species" reg="magdalenae">magdalenae</tp:taxon-name-part></tp:taxon-name></italic> sp. nov.; <italic><tp:taxon-name><tp:taxon-name-part taxon-name-part-type="genus" reg="Pardalisca">P.</tp:taxon-name-part> <tp:taxon-name-part taxon-name-part-type="species" reg="magellanica">magellanica</tp:taxon-name-part></tp:taxon-name></italic> Schellenberg, 1931; <italic><tp:taxon-name><tp:taxon-name-part taxon-name-part-type="genus" reg="Pardalisca">P.</tp:taxon-name-part> <tp:taxon-name-part taxon-name-part-type="species" reg="marionis">marionis</tp:taxon-name-part></tp:taxon-name></italic> Stebbing, 1888; <italic><tp:taxon-name><tp:taxon-name-part taxon-name-part-type="genus" reg="Pardalisca">P.</tp:taxon-name-part> <tp:taxon-name-part taxon-name-part-type="species" reg="mediterranea">mediterranea</tp:taxon-name-part></tp:taxon-name></italic> Bellan-Santini, 1985; <italic><tp:taxon-name><tp:taxon-name-part taxon-name-part-type="genus" reg="Pardalisca">P.</tp:taxon-name-part> <tp:taxon-name-part taxon-name-part-type="species" reg="tenuipes">tenuipes</tp:taxon-name-part></tp:taxon-name></italic> G.O. Sars, 1893; <italic><tp:taxon-name><tp:taxon-name-part taxon-name-part-type="genus" reg="Pardalisca">P.</tp:taxon-name-part></tp:taxon-name></italic> sp. J.L. Barnard, 1967.</p></tp:treatment-sec></tp:taxon-treatment>
