# Supplementary material for: A new species of Pardalisca Krøyer, 1842 (Crustacea, Amphipoda, Pardaliscidae) from the Clarion-Clipperton Zone in the abyssal central east Pacific
Source: Zookeys. 2026 Mar 24;1274:215–28. doi: 10.3897/zookeys.1274.140692 (PMC13040256; doi:10.3897/zookeys.1274.140692)
Supplement: XML Treatment for Pardalisca magdalenae [file zookeys.1274.140692-treatment2.xml]

<!DOCTYPE tp:taxon-treatment
  PUBLIC "-//TaxonX//DTD Taxonomic Treatment Publishing DTD v0 20100105//EN" "tax-treatment-NSO.dtd">
<tp:taxon-treatment xmlns:tp="http://www.plazi.org/taxpub"><tp:treatment-meta><kwd-group><label>Taxon classification</label><kwd>
                <named-content content-type="kingdom">Animalia</named-content>
              </kwd><kwd>
                <named-content content-type="order">Amphipoda</named-content>
              </kwd><kwd>
                <named-content content-type="family">Pardaliscidae</named-content>
              </kwd></kwd-group><mixed-citation publication-type="journal"><person-group><name><surname>Biniek</surname><given-names>Karolina</given-names></name><name><surname>Hendrycks</surname><given-names>Ed A.</given-names></name><name><surname>Jażdżewska</surname><given-names>Anna M.</given-names></name></person-group><article-title>A new species of <italic><tp:taxon-name><tp:taxon-name-part taxon-name-part-type="genus" reg="Pardalisca">Pardalisca</tp:taxon-name-part></tp:taxon-name></italic> Krøyer, 1842 (<tp:taxon-name><tp:taxon-name-part taxon-name-part-type="superfamily" reg="Crustacea">Crustacea</tp:taxon-name-part></tp:taxon-name>, <tp:taxon-name><tp:taxon-name-part taxon-name-part-type="class" reg="Amphipoda">Amphipoda</tp:taxon-name-part></tp:taxon-name>, <tp:taxon-name><tp:taxon-name-part taxon-name-part-type="family" reg="Pardaliscidae">Pardaliscidae</tp:taxon-name-part></tp:taxon-name>) from the Clarion-Clipperton Zone in the abyssal central east Pacific</article-title><source>Zookeys</source><day>24</day><month>03</month><year>2026</year><volume>1274</volume><fpage>215</fpage><lpage>228</lpage><pub-id pub-id-type="doi">10.3897/zookeys.1274.140692</pub-id></mixed-citation></tp:treatment-meta><tp:nomenclature><tp:taxon-name><object-id xmlns:xlink="http://www.w3.org/1999/xlink" content-type="arpha" xlink:type="simple">7D453727-025D-5D47-A8E3-42D54F7D7D5C</object-id>
                    		<tp:taxon-name-part taxon-name-part-type="genus" reg="Pardalisca">Pardalisca</tp:taxon-name-part> <tp:taxon-name-part taxon-name-part-type="species" reg="magdalenae">magdalenae</tp:taxon-name-part>
                    	
                    		<object-id xmlns:xlink="http://www.w3.org/1999/xlink" content-type="zoobank" xlink:type="simple">https://zoobank.org/7FD9C24A-7C3A-4683-8317-1942ACA2319E</object-id>
                    	</tp:taxon-name><tp:taxon-status xmlns:xlink="http://www.w3.org/1999/xlink" xlink:type="simple">sp. nov.</tp:taxon-status><xref ref-type="fig" rid="F1">Figs 1</xref><xref ref-type="fig" rid="F2">, 2</xref><xref ref-type="fig" rid="F3">, 3</xref><xref ref-type="fig" rid="F4">, 4</xref><xref ref-type="fig" rid="F5">, 5</xref></tp:nomenclature><tp:treatment-sec sec-type="Type material"><title>Type material.</title><p><bold><italic>Holotype</italic></bold>: Pacific Ocean • male, 17 mm, Clarion-Clipperton Zone; BGR exploration contract area, R/V <italic>Kilo Moana</italic>, MANGAN 2023, <abbrev xmlns:xlink="http://www.w3.org/1999/xlink" xlink:title="epibenthic sledge" xlink:type="simple">EBS</abbrev>, KM23-50, 01 May 2023, <named-content xmlns:xlink="http://www.w3.org/1999/xlink" content-type="dwc:verbatimCoordinates" xlink:type="simple">11°17.79'N, 116°18.86'W</named-content>–<named-content xmlns:xlink="http://www.w3.org/1999/xlink" content-type="dwc:verbatimCoordinates" xlink:type="simple">11°18.54'N, 116°17.67'W</named-content>, 4185–4182 m, SMF 63360, COI: <ext-link xmlns:xlink="http://www.w3.org/1999/xlink" xlink:href="PQ734367" ext-link-type="gen" xlink:type="simple">PQ734367</ext-link>.</p></tp:treatment-sec><tp:treatment-sec sec-type="Type locality"><title>Type locality.</title><p>Abyssal Pacific Ocean, Clarion-Clipperton Zone, <named-content xmlns:xlink="http://www.w3.org/1999/xlink" content-type="dwc:verbatimCoordinates" xlink:type="simple">11°17.79'N, 116°18.86'W</named-content>–<named-content xmlns:xlink="http://www.w3.org/1999/xlink" content-type="dwc:verbatimCoordinates" xlink:type="simple">11°18.54'N, 116°17.67'W</named-content>, 4185–4182 m.</p></tp:treatment-sec><tp:treatment-sec sec-type="Etymology"><title>Etymology.</title><p>This species is named for Magdalena Biniek, the sister of the senior author.</p></tp:treatment-sec><tp:treatment-sec sec-type="Diagnosis"><title>Diagnosis.</title><p>Lateral cephalic lobe with very small, subacute process between antennae 1–2, broadly rounded ventrally; gnathopods 1–2 simple with massive carpus; dactyls long, acute, length 0.6 × propodus, with an anterodorsal midmarginal tooth and 5 medial teeth at midpoint of its length; urosome 1 with large, rounded dorsal process directed posteriorly; urosome 2 with a single dorsal tooth directed posteriorly; urosome 3 with low dorsal boss; maxilla 1, palp article 2 strongly dilated, nearly circular. Maxilla 2, plates strongly narrowed. Telson cleft 90%, lobes not narrowed.</p></tp:treatment-sec><tp:treatment-sec sec-type="Description"><title>Description.</title><p>Based on holotype male, 17 mm, registration number SMF 63360.</p><p><bold><italic>Body</italic></bold> (Figs <xref ref-type="fig" rid="F1">1</xref>, <xref ref-type="fig" rid="F2">2</xref>): slender, pereonites 1–7 and pleonites 1–3 smooth. <bold><italic>Urosomite 1</italic></bold> (Figs <xref ref-type="fig" rid="F1">1</xref>, <xref ref-type="fig" rid="F2">2</xref>): dorsally with a large, upright rounded carination (boss) directed slightly posteriorly and a lateral ridge. <bold><italic>Urosomite 2</italic></bold> (Figs <xref ref-type="fig" rid="F1">1</xref>, <xref ref-type="fig" rid="F2">2</xref>): with an acute tooth directed posteriorly. <bold><italic>Urosomite 3</italic></bold> (Figs <xref ref-type="fig" rid="F1">1</xref>, <xref ref-type="fig" rid="F2">2</xref>): with a low, rounded dorsal boss. <bold><italic>Epimeron 1</italic></bold> (Figs <xref ref-type="fig" rid="F1">1</xref>, <xref ref-type="fig" rid="F2">2</xref>): ventral margin with 3 small spines, posteroventral corner rounded. <bold><italic>Epimeron 2</italic></bold> (Figs <xref ref-type="fig" rid="F1">1</xref>, <xref ref-type="fig" rid="F2">2</xref>): quadrate, ventral margin convex, with 3–4 small spines, posteroventral corner rounded. <bold><italic>Epimeron 3</italic></bold> (Figs <xref ref-type="fig" rid="F1">1</xref>, <xref ref-type="fig" rid="F2">2</xref>): similar in shape to epimeron 2 but larger, ventral margin convex with 4–5 small spines, posteroventral corner not produced, rounded, posterior margin slightly convex. <bold><italic>Coxae 1</italic>–<italic>7</italic></bold> (Fig. <xref ref-type="fig" rid="F1">1</xref>): shallow, subrectangular, much shorter than corresponding pereonites.</p><fig id="F1" position="float" orientation="portrait"><object-id xmlns:xlink="http://www.w3.org/1999/xlink" content-type="doi" xlink:type="simple">10.3897/zookeys.1274.140692.figure1</object-id><object-id xmlns:xlink="http://www.w3.org/1999/xlink" content-type="arpha" xlink:type="simple">312C8483-D9E0-51BD-AFB5-0F3C60B73DC9</object-id><label>Figure 1.</label><caption><p><italic><tp:taxon-name><tp:taxon-name-part taxon-name-part-type="genus" reg="Pardalisca">Pardalisca</tp:taxon-name-part> <tp:taxon-name-part taxon-name-part-type="species" reg="magdalenae">magdalenae</tp:taxon-name-part></tp:taxon-name></italic> sp. nov. Habitus, <abbrev xmlns:xlink="http://www.w3.org/1999/xlink" xlink:title="confocal laser scanning microscope" xlink:type="simple">CLSM</abbrev> photography, holotype male, 17 mm, SMF 63360. Scale bar: 1 mm</p></caption><graphic xmlns:xlink="http://www.w3.org/1999/xlink" xlink:href="zookeys-1274-215_article-140692__-g001.jpg" id="oo_1568749.jpg" position="float" orientation="portrait" xlink:type="simple"><uri content-type="original_file" xlink:type="simple">https://binary.pensoft.net/fig/1568749</uri></graphic></fig><fig id="F2" position="float" orientation="portrait"><object-id xmlns:xlink="http://www.w3.org/1999/xlink" content-type="doi" xlink:type="simple">10.3897/zookeys.1274.140692.figure2</object-id><object-id xmlns:xlink="http://www.w3.org/1999/xlink" content-type="arpha" xlink:type="simple">F7D735BC-5B8A-50E3-9740-A53C5D189C55</object-id><label>Figure 2.</label><caption><p><italic><tp:taxon-name><tp:taxon-name-part taxon-name-part-type="genus" reg="Pardalisca">Pardalisca</tp:taxon-name-part> <tp:taxon-name-part taxon-name-part-type="species" reg="magdalenae">magdalenae</tp:taxon-name-part></tp:taxon-name></italic> sp. nov. holotype male, 17 mm, SMF 63360. <bold>A</bold> Head profile <bold>B</bold> Pleonites and urosomites profile. Scale bars: 1 mm.</p></caption><graphic xmlns:xlink="http://www.w3.org/1999/xlink" xlink:href="zookeys-1274-215_article-140692__-g002.jpg" id="oo_1568751.jpg" position="float" orientation="portrait" xlink:type="simple"><uri content-type="original_file" xlink:type="simple">https://binary.pensoft.net/fig/1568751</uri></graphic></fig><p><bold><italic>Head</italic></bold> (Figs <xref ref-type="fig" rid="F1">1</xref>, <xref ref-type="fig" rid="F2">2</xref>): about as deep, as long, slightly shorter than pereonites 1–2 combined; rostrum short, rounded, reaching 0.25 × length of the article 1 of antenna 1.</p><p><bold><italic>Lateral cephalic lobe</italic></bold> (Figs <xref ref-type="fig" rid="F1">1</xref>, <xref ref-type="fig" rid="F2">2</xref>): with a very small, subacute process between antennae 1–2, broadly rounded ventrally, with a very shallow sinus.</p><p><bold><italic>Eye</italic></bold> (Fig. <xref ref-type="fig" rid="F1">1</xref>): no eyes or ocular pigment visible in the preserved specimen.</p><p><bold><italic>Antenna 1</italic></bold> (Figs <xref ref-type="fig" rid="F1">1</xref>, <xref ref-type="fig" rid="F3">3</xref>): long, length about 0.4 × body, length ratio of peduncular articles 1–3 1:0.6:0.4; proximolateral margin of peduncle 1 with a distinct protuberance; peduncle 2 widening distally; primary flagellum 31-articulate, with sparse setae placed distally on flagellar articles, first article furnished with strong callynophore, slightly shorter than peduncular articles 1–2 combined, densely furnished medially with aesthetascs, accessory flagellum well developed, 2-articulate, first article blade-like and similar in length to the callynophore, second article minute and furnished with group of setae.</p><fig id="F3" position="float" orientation="portrait"><object-id xmlns:xlink="http://www.w3.org/1999/xlink" content-type="doi" xlink:type="simple">10.3897/zookeys.1274.140692.figure3</object-id><object-id xmlns:xlink="http://www.w3.org/1999/xlink" content-type="arpha" xlink:type="simple">F635F864-43B7-547E-854F-D790CE95083A</object-id><label>Figure 3.</label><caption><p><italic><tp:taxon-name><tp:taxon-name-part taxon-name-part-type="genus" reg="Pardalisca">Pardalisca</tp:taxon-name-part> <tp:taxon-name-part taxon-name-part-type="species" reg="magdalenae">magdalenae</tp:taxon-name-part></tp:taxon-name></italic> sp. nov. holotype male, 17 mm, SMF 63360. Scale bars: 0.3 mm.</p></caption><graphic xmlns:xlink="http://www.w3.org/1999/xlink" xlink:href="zookeys-1274-215_article-140692__-g003.jpg" id="oo_1568753.jpg" position="float" orientation="portrait" xlink:type="simple"><uri content-type="original_file" xlink:type="simple">https://binary.pensoft.net/fig/1568753</uri></graphic></fig><p><bold><italic>Antenna 2</italic></bold> (Figs <xref ref-type="fig" rid="F1">1</xref>, <xref ref-type="fig" rid="F3">3</xref>): long, length about 0.5 × body, and 1.3 × antenna 1; peduncular article 1 small and round, article 2 with blunt gland cone reaching half-length of peduncle article 3, article 3 shorter than article 4, relative lengths of peduncle articles 3–5 1:2.9:3, articles 4–5 with many short brush setae on the inner edge; flagellum 46-articulate, with sparse setae distally on flagellar articles.</p><p><bold><italic>Upper lip</italic></bold> (Fig. <xref ref-type="fig" rid="F3">3</xref>): lobes asymmetric, anteroventrally emarginate.</p><p><bold><italic>Mandible</italic></bold> (Fig. <xref ref-type="fig" rid="F3">3</xref>): left incisor margin irregularly dentate; left lacinia mobilis finely serrate; accessory spine row with 2 spines and 3 fine setules; palp 3-articulate, slightly shorter than mandible body, articles 1–3 in ratio of 1:1.6:1.2, article 2 with 22 setae on inner margin, article 3 rounded and widening distally, inner margin and distally strongly setose, with about 35 setae; right incisor margin with 4 teeth, the second much larger than the others; right lacinia mobilis absent; accessory spine row with 2 spines, right mandibular palp twisted (not described).</p><p><bold><italic>Lower lip</italic></bold> (Fig. <xref ref-type="fig" rid="F3">3</xref>): damaged, outer lobes covered with fine setae, mandibular lobes narrow; inner lobes fused.</p><p><bold><italic>Maxilla 1</italic></bold> (Fig. <xref ref-type="fig" rid="F3">3</xref>): left and right similar; inner plate small, rounded with 1 distal seta; outer plate with 8 acute setal-teeth, second the strongest (7 apical/marginal larger and 1 subapical/submarginal smaller tooth); palp 2-articulate, article 1 0.5 × length of article 2, slender; article 2 strongly dilated, nearly circular, with 7–10 long apicolateral setae and 17 small spines apicomedially.</p><p><bold><italic>Maxilla 2</italic></bold> (Fig. <xref ref-type="fig" rid="F3">3</xref>): left and right similar; outer and inner plates slender, subequal, both with 3 long setae apically; inner plate wider proximally; inner plate of left maxilla 2 with 2 long setae on inner margin (in the same insertion position); inner plate of right maxilla 2 with 3 long separated setae on inner margin.</p><p><bold><italic>Maxilliped</italic></bold> (Fig. <xref ref-type="fig" rid="F4">4</xref>): inner plate very small, rounded, with 2 tiny setae apicomedially; basal section of outer plate lateral margin elongated and slender, length of the outer plate is 0.8 × the length of the palp, inner margin strongly concave, with about 8 equally spaced small setae, outer plate rounded, with about 13 apical setae; palp slender, article 2 longest, article 4 short, length 0.4 × article 3.</p><fig id="F4" position="float" orientation="portrait"><object-id xmlns:xlink="http://www.w3.org/1999/xlink" content-type="doi" xlink:type="simple">10.3897/zookeys.1274.140692.figure4</object-id><object-id xmlns:xlink="http://www.w3.org/1999/xlink" content-type="arpha" xlink:type="simple">BEC81506-63F8-5594-B7D0-C3CF94DC757E</object-id><label>Figure 4.</label><caption><p><italic><tp:taxon-name><tp:taxon-name-part taxon-name-part-type="genus" reg="Pardalisca">Pardalisca</tp:taxon-name-part> <tp:taxon-name-part taxon-name-part-type="species" reg="magdalenae">magdalenae</tp:taxon-name-part></tp:taxon-name></italic> sp. nov. holotype male, 17 mm, SMF 63360. Scale bars: 0.3 mm, unless indicated otherwise.</p></caption><graphic xmlns:xlink="http://www.w3.org/1999/xlink" xlink:href="zookeys-1274-215_article-140692__-g004.jpg" id="oo_1568755.jpg" position="float" orientation="portrait" xlink:type="simple"><uri content-type="original_file" xlink:type="simple">https://binary.pensoft.net/fig/1568755</uri></graphic></fig><p><bold><italic>Gnathopod 1</italic></bold> (Figs <xref ref-type="fig" rid="F1">1</xref>, <xref ref-type="fig" rid="F4">4</xref>): simple; coxa subrectangular, length 1.6 × width, anterior margin slightly convex, anteroventral corner rounded; basis robust, length 2.1 × width, expanded distally; ischium subrectangular, posteroventral corner with a seta; merus triangular, posterior margin with 2 setae; carpus massive, subovate, width about equal to basis, length 2.4 × width, with 2 rows of setae; propodus length 0.6 × carpus, narrower, posterior margin straight, strongly setose, setae arranged in 2 rows; dactylus long, length 0.6 × propodus, with an anterodorsal midmarginal tooth and 5 medial teeth in the middle of its length.</p><p><bold><italic>Gnathopod 2</italic></bold> (Figs <xref ref-type="fig" rid="F1">1</xref>, <xref ref-type="fig" rid="F4">4</xref>): simple; coxa subrectangular, length 1.6 × width, anterior and ventral margins straight; basis narrower than gnathopod 1, length 3 × width, posterodistal margin with cluster of setae; ischium quadrate, posterodistal margin with cluster of setae; merus triangular, posterior margin with setae; carpus large, but smaller than gnathopod 1, length 2.8 × width, posterior margin straight, strongly setose; propodus much narrower than carpus, length 4.3 × width, strongly setose with setae of different lengths; dactylus long, length 0.6 × propodus, with an anterodorsal midmarginal tooth and 5 medial teeth in the middle of its length.</p><p><bold><italic>Pereopod 3</italic></bold> (Figs <xref ref-type="fig" rid="F1">1</xref>, <xref ref-type="fig" rid="F4">4</xref>): coxa subrectangular, length 1.8 × width, posteroventral corner with 2–3 short setae; basis slightly expanded distally, length 3 × width, posterior margin with a single seta, posterodistal corner with 8 long setae; ischium subrectangular, posterodistal corner with 6 long setae; merus widening distally, shorter than carpus, anterodistal corner and posterior margin with 1 and 3 clusters of long setae, respectively; carpus suboval, length 1.3 × merus, posterior margin strongly setose; propodus narrower than carpus (0.5 ×), length 0.9 × carpus, posterior margin with 6 groups of setae, and fringe of long setae at distal corner; dactylus long and slender, length 0.6 × propodus.</p><p><bold><italic>Pereopod 4</italic></bold> (Figs <xref ref-type="fig" rid="F1">1</xref>, <xref ref-type="fig" rid="F4">4</xref>): coxa subrectangular, similar to coxa 3 but with 6 setae; rest of pereopod similar to pereopod 3 except posterior margin of carpus weakly setose and fringe of setae near dactylus more numerous.</p><p><bold><italic>Pereopod 5</italic></bold> (Figs <xref ref-type="fig" rid="F1">1</xref>, <xref ref-type="fig" rid="F5">5</xref>): coxa weakly bilobed, anterior margin broadly rounded, posterior margin narrowly rounded, ventral margin slightly incised; basis narrowly rectangular, length 2.5 × width, anterior margin with 6 groups of short setae, posterior margin straight; merus slightly (1.2 ×) longer than carpus, with groups of setae along anterior margin; carpus long and slender, 0.8 × length of merus, anterior margin strongly setose; propodus slender, similar in length to carpus, anterior margin with groups of setae; dactylus slender, length 0.5 × propodus.</p><p><bold><italic>Pereopod 6</italic></bold> (Fig. <xref ref-type="fig" rid="F5">5</xref>): similar to pereopod 5 except merus, carpus and propodus relatively longer and anterior margins weakly setose, dactylus slightly shorter, length 0.4 × propodus.</p><fig id="F5" position="float" orientation="portrait"><object-id xmlns:xlink="http://www.w3.org/1999/xlink" content-type="doi" xlink:type="simple">10.3897/zookeys.1274.140692.figure5</object-id><object-id xmlns:xlink="http://www.w3.org/1999/xlink" content-type="arpha" xlink:type="simple">58EAC3FE-1815-509C-B35B-2C67FC9EE103</object-id><label>Figure 5.</label><caption><p><italic><tp:taxon-name><tp:taxon-name-part taxon-name-part-type="genus" reg="Pardalisca">Pardalisca</tp:taxon-name-part> <tp:taxon-name-part taxon-name-part-type="species" reg="magdalenae">magdalenae</tp:taxon-name-part></tp:taxon-name></italic> sp. nov. holotype male, 17 mm, SMF 63360. Scale bars: 0.3 mm.</p></caption><graphic xmlns:xlink="http://www.w3.org/1999/xlink" xlink:href="zookeys-1274-215_article-140692__-g005.jpg" id="oo_1568757.jpg" position="float" orientation="portrait" xlink:type="simple"><uri content-type="original_file" xlink:type="simple">https://binary.pensoft.net/fig/1568757</uri></graphic></fig><p><bold><italic>Pereopod 7</italic></bold> (Fig. <xref ref-type="fig" rid="F5">5</xref>): similar in proportions to pereopod 6 except merus, carpus and propodus slightly longer.</p><p><bold><italic>Pleopods 1</italic>–<italic>3</italic></bold> (Fig. <xref ref-type="fig" rid="F1">1</xref>): robust, both peduncles and rami large, rami long and strongly setose.</p><p><bold><italic>Uropod 1</italic></bold> (Fig. <xref ref-type="fig" rid="F5">5</xref>): lanceolate; peduncle length equal to inner ramus, proximofacial, dorsolateral and dorsomedial margins with 4–5, 21 and 11 spines, respectively; inner ramus dorsolateral and dorsomedial margins with 4 and 11 spines respectively; outer ramus length 0.8 × inner ramus, dorsolateral and dorsomedial margins with 4 and 3 small spines, respectively.</p><p><bold><italic>Uropod 2</italic></bold> (Fig. <xref ref-type="fig" rid="F5">5</xref>): lanceolate; shorter than uropod 1; peduncle length 0.7 × inner ramus, dorsolateral and dorsomedial margins with 10 and 7 spines, respectively; inner ramus dorsomedial margin with 13 spines; outer ramus length 0.75 × inner ramus, dorsolateral and dorsomedial margins with 5 and 4 small spines, respectively.</p><p><bold><italic>Uropod 3</italic></bold> (Fig. <xref ref-type="fig" rid="F5">5</xref>): peduncle length 0.5 × inner ramus, dorsolateral and dorsomedial margins with 4 and 5 setae and spines, respectively; rami broadened, of similar size, outer ramus with a tiny article at distal end, dorsolateral and dorsomedial margins with 4 and 6 setae and spines, respectively (some plumose setae may be broken off); inner ramus, dorsolateral and dorsomedial margins with 6 and 13 setae and spines, respectively.</p><p><bold><italic>Telson</italic></bold> (Fig. <xref ref-type="fig" rid="F5">5</xref>): length 1.6 × width, cleft 90%, lobes not narrowed, distally with a small notch (spine in notch missing), proximodorsal margin with 1 seta on each lobe.</p></tp:treatment-sec><tp:treatment-sec sec-type="Intraspecific variation"><title>Intraspecific variation.</title><p>Unique, no other specimens to compare.</p></tp:treatment-sec><tp:treatment-sec sec-type="Molecular identification"><title>Molecular identification.</title><p>Following the definition given by <xref ref-type="bibr" rid="B27">Pleijel et al. (2008)</xref>, the sequence of the holotype male of <italic><tp:taxon-name><tp:taxon-name-part taxon-name-part-type="genus" reg="Pardalisca">P.</tp:taxon-name-part> <tp:taxon-name-part taxon-name-part-type="species" reg="magdalenae">magdalenae</tp:taxon-name-part></tp:taxon-name></italic> sp. nov. (SMF 63360, GenBank accession number <ext-link xmlns:xlink="http://www.w3.org/1999/xlink" xlink:href="PQ734367" ext-link-type="gen" xlink:type="simple">PQ734367</ext-link>) is designated as a hologenophore of all obtained sequences. The species has also received a Barcode Index Number from Barcode of Life Data Systems: <ext-link xmlns:xlink="http://www.w3.org/1999/xlink" xlink:href="http://boldsystems.org/index.php/Public_BarcodeCluster?clusteruri=BOLD:AFU4686" ext-link-type="uri" xlink:type="simple">BOLD:AFU4686</ext-link> (<ext-link xmlns:xlink="http://www.w3.org/1999/xlink" xlink:href="10.5883/BOLD:AFU4686" ext-link-type="doi" xlink:type="simple">https://doi.org/10.5883/BOLD:AFU4686</ext-link>).</p></tp:treatment-sec><tp:treatment-sec sec-type="Remarks"><title>Remarks.</title><p>The genus <italic><tp:taxon-name><tp:taxon-name-part taxon-name-part-type="genus" reg="Pardalisca">Pardalisca</tp:taxon-name-part></tp:taxon-name></italic> encompasses a rather homogeneous group of pardaliscid species which show a similar body shape, especially in regard to the head shape with broadly rounded lateral cephalic lobe, antenna 1 longer than antenna 2, gnathopods simple with dominant carpus and toothed dactyls, pereopods basic, simple, pleon powerful with robust pleopods, uropods lanceolate, spinose, telson cleft, and urosome 1–2 with dorsal ornamentation. With reference to the urosome ornamentation, species normally have bidentate teeth or cusps on the posterodorsal margin of urosomite 1, followed by a single cusp or tooth on urosomite 2. Urosomite 3 is normally smooth, lacking any process. The new species <italic><tp:taxon-name><tp:taxon-name-part taxon-name-part-type="genus" reg="Pardalisca">P.</tp:taxon-name-part> <tp:taxon-name-part taxon-name-part-type="species" reg="magdalenae">magdalenae</tp:taxon-name-part></tp:taxon-name></italic> sp. nov. differs from all other <italic><tp:taxon-name><tp:taxon-name-part taxon-name-part-type="genus" reg="Pardalisca">Pardalisca</tp:taxon-name-part></tp:taxon-name></italic> species in the possession of a large, rounded posterodorsal process on urosomite 1 instead of bidentate teeth or spines. Additionally, urosomite 3 has a low rounded dorsal boss (vs dorsally smooth in all other species). The morphology of the gnathopod dactyls of <italic><tp:taxon-name><tp:taxon-name-part taxon-name-part-type="genus" reg="Pardalisca">P.</tp:taxon-name-part> <tp:taxon-name-part taxon-name-part-type="species" reg="magdalenae">magdalenae</tp:taxon-name-part></tp:taxon-name></italic> sp. nov. are unlike any other <italic><tp:taxon-name><tp:taxon-name-part taxon-name-part-type="genus" reg="Pardalisca">Pardalisca</tp:taxon-name-part></tp:taxon-name></italic> species. Generally, the gnathopod dactyls of <italic><tp:taxon-name><tp:taxon-name-part taxon-name-part-type="genus" reg="Pardalisca">Pardalisca</tp:taxon-name-part></tp:taxon-name></italic> species are furnished with spines haphazardly arranged (with an indistinct pattern) or on the posterior margin with no discernible pattern (e.g. see Bellan-Santini 1985: fig. 7 for <italic><tp:taxon-name><tp:taxon-name-part taxon-name-part-type="genus" reg="Pardalisca">P.</tp:taxon-name-part> <tp:taxon-name-part taxon-name-part-type="species" reg="mediterranea">mediterranea</tp:taxon-name-part></tp:taxon-name></italic>; <xref ref-type="bibr" rid="B32">Shaw 1989</xref>: fig. 1 for <italic><tp:taxon-name><tp:taxon-name-part taxon-name-part-type="genus" reg="Pardalisca">P.</tp:taxon-name-part> <tp:taxon-name-part taxon-name-part-type="species" reg="endeavouri">endeavouri</tp:taxon-name-part></tp:taxon-name></italic>). In <italic><tp:taxon-name><tp:taxon-name-part taxon-name-part-type="genus" reg="Pardalisca">P.</tp:taxon-name-part> <tp:taxon-name-part taxon-name-part-type="species" reg="magdalenae">magdalenae</tp:taxon-name-part></tp:taxon-name></italic> sp. nov. the spination of both gnathopods 1–2 dactyls is very similar and in a distinct pattern, with a single, anterodorsal midmarginal tooth and 5 medial teeth running across the middle of the dactyls. These characters easily separate our new species from all other <italic><tp:taxon-name><tp:taxon-name-part taxon-name-part-type="genus" reg="Pardalisca">Pardalisca</tp:taxon-name-part></tp:taxon-name></italic> species.</p><p><xref ref-type="bibr" rid="B20">Karaman (1974)</xref> gave citations pertaining to four species which had Pacific Ocean records: <italic><tp:taxon-name><tp:taxon-name-part taxon-name-part-type="genus" reg="Pardalisca">P.</tp:taxon-name-part> <tp:taxon-name-part taxon-name-part-type="species" reg="australiensis">australiensis</tp:taxon-name-part></tp:taxon-name></italic> from Outside Trinity Opening, South Pacific near the Great Barrier Reef; <italic><tp:taxon-name><tp:taxon-name-part taxon-name-part-type="genus" reg="Pardalisca">P.</tp:taxon-name-part> <tp:taxon-name-part taxon-name-part-type="species" reg="cuspidata">cuspidata</tp:taxon-name-part></tp:taxon-name></italic> from NW Pacific, Kuril Islands (<xref ref-type="bibr" rid="B13">Gurjanova 1964</xref>); <italic>P tenuipes</italic> from the Eastern Pacific off southern California (<xref ref-type="bibr" rid="B3">Barnard 1962</xref>), and <italic><tp:taxon-name><tp:taxon-name-part taxon-name-part-type="genus" reg="Pardalisca">Pardalisca</tp:taxon-name-part></tp:taxon-name></italic> sp. J.L. Barnard, 1967 from Cedros Trench, off Baja California. Subsequently, <italic><tp:taxon-name><tp:taxon-name-part taxon-name-part-type="genus" reg="Pardalisca">P.</tp:taxon-name-part> <tp:taxon-name-part taxon-name-part-type="species" reg="endeavouri">endeavouri</tp:taxon-name-part></tp:taxon-name></italic> was described from an area of geothermal vents (Explorer Ridge) off the west coast of Vancouver Island. The records of both <italic><tp:taxon-name><tp:taxon-name-part taxon-name-part-type="genus" reg="Pardalisca">P.</tp:taxon-name-part> <tp:taxon-name-part taxon-name-part-type="species" reg="cuspidata">cuspidata</tp:taxon-name-part></tp:taxon-name></italic> and <italic><tp:taxon-name><tp:taxon-name-part taxon-name-part-type="genus" reg="Pardalisca">P.</tp:taxon-name-part> <tp:taxon-name-part taxon-name-part-type="species" reg="tenuipes">tenuipes</tp:taxon-name-part></tp:taxon-name></italic>, from the Pacific may be misidentifications or cases of cryptic species, as they are both well documented North Atlantic species. Recently, <italic><tp:taxon-name><tp:taxon-name-part taxon-name-part-type="genus" reg="Pardalisca">P.</tp:taxon-name-part> <tp:taxon-name-part taxon-name-part-type="species" reg="tenuipes">tenuipes</tp:taxon-name-part></tp:taxon-name></italic> was recorded from the shelf of the North Bering Sea (<xref ref-type="bibr" rid="B9">Budnikova and Bezrukov 2018</xref>), but as in the previous examples, these are likely misidentifications as this species is distributed mainly in the North Atlantic (G.O. <xref ref-type="bibr" rid="B30">Sars 1893</xref>; <xref ref-type="bibr" rid="B10">Buhl-Jensen 1986</xref>; <xref ref-type="bibr" rid="B24">Lörz et al. 2021</xref>). Our present discovery of <italic><tp:taxon-name><tp:taxon-name-part taxon-name-part-type="genus" reg="Pardalisca">Pardalisca</tp:taxon-name-part> <tp:taxon-name-part taxon-name-part-type="species" reg="magdalenae">magdalenae</tp:taxon-name-part></tp:taxon-name></italic> sp. nov. at 4185–4182 m extends the depth distribution of the genus <italic><tp:taxon-name><tp:taxon-name-part taxon-name-part-type="genus" reg="Pardalisca">Pardalisca</tp:taxon-name-part></tp:taxon-name></italic> in the Pacific Ocean to abyssal depths and is the deepest record known. The Pacific citations from <xref ref-type="bibr" rid="B20">Karaman (1974)</xref> were all in general proximity to land masses or islands, but not from the open Pacific. With the continued use of molecular techniques and morphological study (integrative taxonomy), it is likely that many more cryptic species of <italic><tp:taxon-name><tp:taxon-name-part taxon-name-part-type="genus" reg="Pardalisca">Pardalisca</tp:taxon-name-part></tp:taxon-name></italic> will be discovered in the abyssal Pacific.</p><p>There are 20 publicly available COI sequences of <tp:taxon-name><tp:taxon-name-part taxon-name-part-type="class" reg="Amphipoda">Amphipoda</tp:taxon-name-part></tp:taxon-name> longer than 500 bp originating from individuals identified as <italic><tp:taxon-name><tp:taxon-name-part taxon-name-part-type="genus" reg="Pardalisca">Pardalisca</tp:taxon-name-part></tp:taxon-name></italic> (GenBank and <abbrev xmlns:xlink="http://www.w3.org/1999/xlink" xlink:title="Barcode of Life Data Systems" xlink:type="simple">BOLD</abbrev>) (Suppl. material <xref ref-type="supplementary-material" rid="S1">1</xref>). They are assigned to <italic><tp:taxon-name><tp:taxon-name-part taxon-name-part-type="genus" reg="Pardalisca">P.</tp:taxon-name-part> <tp:taxon-name-part taxon-name-part-type="species" reg="endeavouri">endeavouri</tp:taxon-name-part></tp:taxon-name></italic> (seven sequences, <xref ref-type="bibr" rid="B26">Murdock et al. 2021</xref>), <italic><tp:taxon-name><tp:taxon-name-part taxon-name-part-type="genus" reg="Pardalisca">P.</tp:taxon-name-part> <tp:taxon-name-part taxon-name-part-type="species" reg="tenuipes">tenuipes</tp:taxon-name-part></tp:taxon-name></italic> (eight sequences, not assigned to any publication), <italic><tp:taxon-name><tp:taxon-name-part taxon-name-part-type="genus" reg="Pardalisca">P.</tp:taxon-name-part> <tp:taxon-name-part taxon-name-part-type="species" reg="abyssi">abyssi</tp:taxon-name-part></tp:taxon-name></italic> (two sequences, not assigned to any publication), <italic><tp:taxon-name><tp:taxon-name-part taxon-name-part-type="genus" reg="Pardalisca">P.</tp:taxon-name-part> <tp:taxon-name-part taxon-name-part-type="species" reg="cuspidata">cuspidata</tp:taxon-name-part></tp:taxon-name></italic> (one sequence, not assigned to any publication) and to <italic><tp:taxon-name><tp:taxon-name-part taxon-name-part-type="genus" reg="Pardalisca">Pardalisca</tp:taxon-name-part></tp:taxon-name></italic> sp. <ext-link xmlns:xlink="http://www.w3.org/1999/xlink" xlink:href="http://boldsystems.org/index.php/Public_BarcodeCluster?clusteruri=BOLD:ADF7323" ext-link-type="uri" xlink:type="simple">BOLD:ADF7323</ext-link> (one sequence, <xref ref-type="bibr" rid="B16">Jażdżewska and Mamos 2019</xref>). The <italic>p</italic>-distance between the sequence of <italic><tp:taxon-name><tp:taxon-name-part taxon-name-part-type="genus" reg="Pardalisca">P.</tp:taxon-name-part> <tp:taxon-name-part taxon-name-part-type="species" reg="magdalenae">magdalenae</tp:taxon-name-part></tp:taxon-name></italic> sp. nov. and the other species varies from 0.22 to 0.27 (Suppl. material <xref ref-type="supplementary-material" rid="S1">1</xref>), which is much higher than the threshold used for amphipod species delimitation (e.g. <xref ref-type="bibr" rid="B34">Tempestini et al. 2018</xref>). Important to note is that North Atlantic <italic><tp:taxon-name><tp:taxon-name-part taxon-name-part-type="genus" reg="Pardalisca">Pardalisca</tp:taxon-name-part></tp:taxon-name></italic> species require revision because individuals morphologically identified as <italic><tp:taxon-name><tp:taxon-name-part taxon-name-part-type="genus" reg="Pardalisca">P.</tp:taxon-name-part> <tp:taxon-name-part taxon-name-part-type="species" reg="tenuipes">tenuipes</tp:taxon-name-part></tp:taxon-name></italic> after barcoding appear to be spread between three lineages (Suppl. material <xref ref-type="supplementary-material" rid="S1">1</xref>). Furthermore, the sequence of <italic><tp:taxon-name><tp:taxon-name-part taxon-name-part-type="genus" reg="Pardalisca">P.</tp:taxon-name-part> <tp:taxon-name-part taxon-name-part-type="species" reg="cuspidata">cuspidata</tp:taxon-name-part></tp:taxon-name></italic> groups with <italic><tp:taxon-name><tp:taxon-name-part taxon-name-part-type="genus" reg="Pardalisca">P.</tp:taxon-name-part> <tp:taxon-name-part taxon-name-part-type="species" reg="tenuipes">tenuipes</tp:taxon-name-part></tp:taxon-name></italic>; this evidence suggests a lack of robust, morphological characters separating these two species, leading to misidentification.</p></tp:treatment-sec><tp:treatment-sec><!--Section generated to contain objects referenced in tp:taxon-treatment.--><supplementary-material xmlns:xlink="http://www.w3.org/1999/xlink" id="S1" position="float" orientation="portrait" xlink:type="simple"><object-id content-type="doi" xlink:type="simple">10.3897/zookeys.1274.140692.suppl1</object-id><object-id content-type="arpha" xlink:type="simple">D2C286DB-D3EC-5660-B1B5-5503A48FBA4B</object-id><label>Supplementary material 1</label><caption><p>Molecular comparison of <italic><tp:taxon-name><tp:taxon-name-part taxon-name-part-type="genus" reg="Pardalisca">Pardalisca</tp:taxon-name-part> <tp:taxon-name-part taxon-name-part-type="species" reg="magdalenae">magdalenae</tp:taxon-name-part></tp:taxon-name></italic> sp. nov. with publicly available sequences of individuals identified as <italic><tp:taxon-name><tp:taxon-name-part taxon-name-part-type="genus" reg="Pardalisca">Pardalisca</tp:taxon-name-part></tp:taxon-name></italic></p></caption><statement content-type="dataType"><label>Data type</label><p>pdf</p></statement><media xlink:href="zookeys-1274-215_article-140692__-s001.pdf" mimetype="application" mime-subtype="pdf" position="float" orientation="portrait" id="oo_1568759.pdf" xlink:type="simple"><uri content-type="original_file" xlink:type="simple">https://binary.pensoft.net/file/1568759</uri></media><permissions><license xlink:type="simple"><license-p>This dataset is made available under the Open Database License (<ext-link ext-link-type="uri" xlink:href="http://opendatacommons.org/licenses/odbl/1.0/" xlink:type="simple">http://opendatacommons.org/licenses/odbl/1.0/</ext-link>). The Open Database License (ODbL) is a license agreement intended to allow users to freely share, modify, and use this Dataset while maintaining this same freedom for others, provided that the original source and author(s) are credited.</license-p></license></permissions><attrib specific-use="authors"> Karolina Biniek, Ed A. Hendrycks, Anna M. Jażdżewska</attrib></supplementary-material></tp:treatment-sec><ref-list><ref id="B27"><mixed-citation xmlns:xlink="http://www.w3.org/1999/xlink" xlink:type="simple">Pleijel F, Jondelius U, Norlinder E, Nygren A, Oxelman B, Schander C, Sundberg P, Thollesson M (2008) Phylogenies without roots? A plea for the use of vouchers in molecular phylogenetic studies. Molecular Phylogenetics and Evolution 48: 369–371. <ext-link xlink:href="10.1016/j.ympev.2008.03.024" ext-link-type="doi" xlink:type="simple">https://doi.org/10.1016/j.ympev.2008.03.024</ext-link></mixed-citation></ref><ref id="B32"><mixed-citation xmlns:xlink="http://www.w3.org/1999/xlink" xlink:type="simple">Shaw P (1989) New amphipods from geothermal vent sites off the west coast of Vancouver Island, British Columbia, with a reappraisal of the amphipod family <tp:taxon-name><tp:taxon-name-part taxon-name-part-type="family">Sebidae</tp:taxon-name-part></tp:taxon-name>. Canadian Journal of Zoology 67(8): 1882–1890. <ext-link xlink:href="10.1139/z89-269" ext-link-type="doi" xlink:type="simple">https://doi.org/10.1139/z89-269</ext-link></mixed-citation></ref><ref id="B20"><mixed-citation xmlns:xlink="http://www.w3.org/1999/xlink" xlink:type="simple">Karaman GS (1974) Revision of the family <tp:taxon-name><tp:taxon-name-part taxon-name-part-type="family">Pardaliscidae</tp:taxon-name-part></tp:taxon-name> with diagnosis of genera, distribution of species and bibliography. Acta Adriatica 15(7): 1–46.</mixed-citation></ref><ref id="B13"><mixed-citation xmlns:xlink="http://www.w3.org/1999/xlink" xlink:type="simple">Gurjanova E (1964) Fauna <tp:taxon-name><tp:taxon-name-part taxon-name-part-type="class">Amphipoda</tp:taxon-name-part></tp:taxon-name> i <tp:taxon-name><tp:taxon-name-part taxon-name-part-type="class">Isopoda</tp:taxon-name-part></tp:taxon-name> Priatlanticheskoj vpadiny Arkticheskogo Bassejna (kotloviny Nansena). [<tp:taxon-name><tp:taxon-name-part taxon-name-part-type="class">Amphipoda</tp:taxon-name-part></tp:taxon-name> and <tp:taxon-name><tp:taxon-name-part taxon-name-part-type="class">Isopoda</tp:taxon-name-part></tp:taxon-name> fauna of the preatlantic depression of the Arctic Basin.] Arkticheskiy Antarkticheskiy Nauchno-Issledovatel’skiy Institut 259: 255–314.</mixed-citation></ref><ref id="B3"><mixed-citation xmlns:xlink="http://www.w3.org/1999/xlink" xlink:type="simple">Barnard JL (1962) South Atlantic Abyssal Amphipods Collected by R.V. “Vema”. Abyssal <tp:taxon-name><tp:taxon-name-part taxon-name-part-type="superfamily">Crustacea</tp:taxon-name-part></tp:taxon-name>. Vema Research Series 1. Columbia University Press, New York, 1–78.</mixed-citation></ref><ref id="B9"><mixed-citation xmlns:xlink="http://www.w3.org/1999/xlink" xlink:type="simple">Budnikova LL, Bezrukov RG (2018) The taxonomic composition and the zonal-geographical characteristics of amphipods (<tp:taxon-name><tp:taxon-name-part taxon-name-part-type="class">Amphipoda</tp:taxon-name-part></tp:taxon-name>: <tp:taxon-name><tp:taxon-name-part taxon-name-part-type="suborder">Gammaridea</tp:taxon-name-part></tp:taxon-name>, <tp:taxon-name><tp:taxon-name-part taxon-name-part-type="superfamily">Caprellidea</tp:taxon-name-part></tp:taxon-name>) in the sublittoral zone of Anadyrsky and Mechigmensky gulfs (the Bering Sea). The researches of the aquatic biological resources of Kamchatka and the North-West Part of the Pacific Ocean 50: 41–53. [In Russian] <ext-link xlink:href="10.15853/2072-8212.2018.50.41-53" ext-link-type="doi" xlink:type="simple">https://doi.org/10.15853/2072-8212.2018.50.41-53</ext-link></mixed-citation></ref><ref id="B30"><mixed-citation xmlns:xlink="http://www.w3.org/1999/xlink" xlink:type="simple">Sars GO (1893) <tp:taxon-name><tp:taxon-name-part taxon-name-part-type="class">Amphipoda</tp:taxon-name-part></tp:taxon-name>. Part XVIII. <tp:taxon-name><tp:taxon-name-part taxon-name-part-type="family">Syrrhoidae</tp:taxon-name-part></tp:taxon-name> (concluded), <tp:taxon-name><tp:taxon-name-part taxon-name-part-type="family">Pardaliscidae</tp:taxon-name-part></tp:taxon-name> (part). An account of the <tp:taxon-name><tp:taxon-name-part taxon-name-part-type="superfamily">Crustacea</tp:taxon-name-part></tp:taxon-name> of Norway, with short descriptions and figures of all the species. Cammermeyer, Christiana (Oslo) I: 389–412 [pls 137–144].</mixed-citation></ref><ref id="B10"><mixed-citation xmlns:xlink="http://www.w3.org/1999/xlink" xlink:type="simple">Buhl-Jensen L (1986) The benthic amphipod fauna of the west-Norwegian continental shelf compared with the fauna of five adjacent fjords. Sarsia 71: 193–208. <ext-link xlink:href="10.1080/00364827.1986.10419690" ext-link-type="doi" xlink:type="simple">https://doi.org/10.1080/00364827.1986.10419690</ext-link></mixed-citation></ref><ref id="B24"><mixed-citation xmlns:xlink="http://www.w3.org/1999/xlink" xlink:type="simple">Lörz A-N, Kaiser S, Oldeland J, Stolter C, Kürzel K, Brix S (2021) Biogeography, diversity and environmental relationships of shelf and deep-sea benthic <tp:taxon-name><tp:taxon-name-part taxon-name-part-type="class">Amphipoda</tp:taxon-name-part></tp:taxon-name> around Iceland. PeerJ 9: e11898. <ext-link xlink:href="10.7717/peerj.11898" ext-link-type="doi" xlink:type="simple">https://doi.org/10.7717/peerj.11898</ext-link></mixed-citation></ref><ref id="B26"><mixed-citation xmlns:xlink="http://www.w3.org/1999/xlink" xlink:type="simple">Murdock SA, Tunnicliffe V, Boschen-Rose RE, Juniper SK (2021) Emergent “core communities” of microbes, meiofauna and macrofauna at hydrothermal vents. ISME communications 1(1): 27. <ext-link xlink:href="10.1038/s43705-021-00031-1" ext-link-type="doi" xlink:type="simple">https://doi.org/10.1038/s43705-021-00031-1</ext-link></mixed-citation></ref><ref id="B16"><mixed-citation xmlns:xlink="http://www.w3.org/1999/xlink" xlink:type="simple">Jażdżewska AM, Mamos T (2019) High species richness of Northwest Pacific deep-sea amphipods revealed through DNA barcoding. Progress in Oceanography 178: 102184. <ext-link xlink:href="10.1016/j.pocean.2019.102184" ext-link-type="doi" xlink:type="simple">https://doi.org/10.1016/j.pocean.2019.102184</ext-link></mixed-citation></ref><ref id="B34"><mixed-citation xmlns:xlink="http://www.w3.org/1999/xlink" xlink:type="simple">Tempestini A, Rysgaard S, Dufresne F (2018) Species identification and connectivity of marine amphipods in Canada’s three oceans. PLoS ONE 13(5): e0197174. <ext-link xlink:href="10.1371/journal.pone.0197174" ext-link-type="doi" xlink:type="simple">https://doi.org/10.1371/journal.pone.0197174</ext-link></mixed-citation></ref></ref-list></tp:taxon-treatment>
